# Supplementary material for: Total and H-specific GDF-15 levels increase in caloric deprivation independently of leptin in humans
Source: Nat Commun. 2024 Jun 18;15:5190. doi: 10.1038/s41467-024-49366-y (PMC11189399; doi:10.1038/s41467-024-49366-y)
Supplement: Supplementary file 3 — Source Data [file 41467_2024_49366_MOESM3_ESM.xlsx]

## Sheet: Figure1
ID	Sex	Total GDF-15	H-specific GDF-15	Weight	Fat Mass	Lean Mass	RMR	HR	SBP	DBP	Leptin	FFA	Cortisol	Aldosterone	free T4
1	1	560.74	428.26	82.4	11.8	70.6	2180.45	47.67	131	65.33	0.57	0.47	11.15	114	0.87
2	1	700.81	167.44	80.08	13.7	66.38	1659.37	55.67	124.67	67.67	0.86	0.43	10.65	90.33	0.8
3	1	502.32		61.57	7.53	54.03	1474.4	58	117	74	4.86	0.48	12.76	86.33	1.41
4	1	510.83	436.77	80.43	17.97	62.47	1656.78	51.33	112	67.67	5.67	0.46	13.35	77	0.85
5	1	552.46	491.97	77.83	11.9	65.93	1904.04	54	139.33	78	1.43	0.5	11.57	45.33	0.66
6	1	583.28	136.62	74.05	12.9	61.15	1682.54	58.5	112.5	65.5	2.43	0.3	11.84	48.67	0.65
7	2	487.14	105.34	65.17	23.07	42.1	1340	61.67	98.67	48.67	13.4	0.06	18.9	53.59	0.99
8	2	484.61	337.18	51.42	16.1	35.32	1260	73.33	101.33	62.67	11.23	0.04	16.57	91.29	1.07
9	2	393.76	143.98	55.65	14.5	41.15	1295	85.5	93	67.5	11.72	0.04	15.65	43.84	1.35
10	2	341.32	493.58	64.87	20.63	44.23	1570	58	112.67	63.33	17.29	0.06	17.93	49.62	0.98
11	2	316.94	377.89	49.35	13.67	35.68	1156.67	61	107	55	12.64	0.05	22.57	80.26	1.23
12	2	567.18		55.78	19.3	36.48	1186.67	57.67	101.33	61.67	15.3	0.07	11.2	50.2	1.43
13	2	704.26		54.28	13.3	40.98	1253.33	61.33	107	55	6.75	0.07	16.33	71.95	1.33
14	2	1067.89		56.35	17.33	39.02	1015	50	87	58	5.71		19.15	75.23	0.9
15	2	1231.42		63	15.01	47.99	1353	44	110	58	2.5	0.32	22	78.41	0.76
16	2	841.11	151.57	54.4	11.94	42.46	1154	58	105	59	3.92	0.4	17.75	99.67	1.1
17	2	876.3	529.92	57.8	14.23	43.57	1191	42	92	54	5.17	0.39	14.1		0.95
18	2	607.43	394.22	49.6	15.42	34.18	1042	49	90	53	4.16	1.01	21.7	98.9	0.7
19	2	907.58	584.2	52.5	10.96	41.54	1123	60	97	51	7.5	0.23	24.3	109.31	0.77
20	2	1322.27		52.6	10.25	42.35	1195	74	87	64	3.17	0.58	24.25	32.02	0.81
21	2	553.84	351.67	55.8	14.78	41.02	1031	59	82	46	2.02	0.8	23.75	86.15	1.16
22	2	520.03	296.47	69.65	18.29	51.36	1288	45	107	78	8	0.71	17.85	49.52	0.84
23	2	1649.1		52.15	12.19	39.96	1143	52	94	48	5.38	0.22	17.2	92.19	0.85
24	2	1019.13	159.39	67.05	16.77	50.28	1315	54	101	63	6.86	0.31	15.2	45.4	1.52
25	2	546.71	385.94	49	12.93	36.07	1046	44	90	56	3.51	0.55	22.35	48.21	1
26	2	529.46	314.64	58.7	9.83	48.87	1441	45	105	64	1.41	0.23	21.5	60.99	1.57
27	2	667.46		45.65	6.64	39.01	1023	42	73	50	1.04	0.29	15.75	161.91	0.58
28	2	782	565.34	58.7	11.48	47.22	1205	47	101	65	5.16	0.33	19.8		0.98

## Sheet: Figure2 
Weight
Group	Fed	Fed	Fed	Fed	Fed	Fed	Fed	Fed	Fed	Fed	Fed	Fed	Fed	Fasting+Placebo	Fasting+Placebo	Fasting+Placebo	Fasting+Placebo	Fasting+Placebo	Fasting+Placebo	Fasting+Placebo	Fasting+Placebo	Fasting+Placebo	Fasting+Placebo	Fasting+Placebo	Fasting+Placebo	Fasting+Placebo	Fasting+Leptin	Fasting+Leptin	Fasting+Leptin	Fasting+Leptin	Fasting+Leptin	Fasting+Leptin	Fasting+Leptin	Fasting+Leptin	Fasting+Leptin	Fasting+Leptin	Fasting+Leptin	Fasting+Leptin	Fasting+Leptin
Day 1	83.35	80.1	60.9	79	76.85	71.1	65.4	51.55	56.8	64.8	50.3	54.3	56.1	81.25	79.7	62.2	79.6	77.35	74.05	65.45	51.95		66.4	48.65	56	52.65	82.6	80.45	61.6	82.7	79.3	77	64.65	50.75	54.5	63.4	49.1	57.05	54.1
Day 4	85.15	81.2	61.95	79.6	77.35	72.9	66.05	53.1	58.5	65.15	50.7	55	57.5	79.6	78.15	61	78.75	73.85	70.85	63.1	50.35		64.55	48.2	55	51.25	82.1	78.75	59.55	80.2	75.9	73.75	61.8	49.85	52.25	60.5	47.2	54.6	52.3
Fat Mass
Group	Fed	Fed	Fed	Fed	Fed	Fed	Fed	Fed	Fed	Fed	Fed	Fed	Fed	Fasting+Placebo	Fasting+Placebo	Fasting+Placebo	Fasting+Placebo	Fasting+Placebo	Fasting+Placebo	Fasting+Placebo	Fasting+Placebo	Fasting+Placebo	Fasting+Placebo	Fasting+Placebo	Fasting+Placebo	Fasting+Placebo	Fasting+Leptin	Fasting+Leptin	Fasting+Leptin	Fasting+Leptin	Fasting+Leptin	Fasting+Leptin	Fasting+Leptin	Fasting+Leptin	Fasting+Leptin	Fasting+Leptin	Fasting+Leptin	Fasting+Leptin	Fasting+Leptin
Day 1	14.4	13.5	8	16.6	10.9	11.2	23	16.1	13.6	20.4	13.9	18.1	15.1	9	12.6	7.1	18.2	11.9	12.9	23.7	16.1		22.2	14	19.7	12.2	12	15	7.5	19.1	12.9	14.6	22.5	16.1	15.4	19.3	13.1	20.1	12.6
Day 4	12.6	13.6	8.2	15.2	11.4	11.3	22.3	16.8	13.2	20.1	14.8	18.9	15.3	9.2	11	5.2	16.7	9.8	11.2	22.4	15.3		19.6	13.1	18.1	10.1	10.7	12.2	6.5	18.6	9.5	12.5	21.9	15.3	13.1	17.2	12.5	19.4	11.6
FFA
Group	Fed	Fed	Fed	Fed	Fed	Fed	Fed	Fed	Fed	Fed	Fed	Fed	Fed	Fasting+Placebo	Fasting+Placebo	Fasting+Placebo	Fasting+Placebo	Fasting+Placebo	Fasting+Placebo	Fasting+Placebo	Fasting+Placebo	Fasting+Placebo	Fasting+Placebo	Fasting+Placebo	Fasting+Placebo	Fasting+Placebo	Fasting+Leptin	Fasting+Leptin	Fasting+Leptin	Fasting+Leptin	Fasting+Leptin	Fasting+Leptin	Fasting+Leptin	Fasting+Leptin	Fasting+Leptin	Fasting+Leptin	Fasting+Leptin	Fasting+Leptin	Fasting+Leptin
Day 1	0.4	0.45	0.78	0.5	0.46	0.27	0.04	0.09	0.05	0.09	0.06	0.09	0.09	0.49	0.45	0.27	0.53	0.61	0.27	0.09	0.02		0.03	0.06	0.07	0.04	0.53	0.38	0.38	0.34	0.42	0.37	0.04	0.02	0.02	0.05	0.02	0.06	0.08
Day 4	0.37	0.41	0.39	0.28	0.53	0.2	0.03	0.04	0.03	0.03	0.03	0.05	0.03	1.36	0.74	1.12	1.5	0.78	1.17	0.67	1.1		0.84	1.62	0.87	0.53	1.54	0.96	1.31	1.46	0.76	0.75	0.67	1.08	0.81	1.03	0.76	0.47	0.98
Leptin
Group	Fed	Fed	Fed	Fed	Fed	Fed	Fed	Fed	Fed	Fed	Fed	Fed	Fed	Fasting+Placebo	Fasting+Placebo	Fasting+Placebo	Fasting+Placebo	Fasting+Placebo	Fasting+Placebo	Fasting+Placebo	Fasting+Placebo	Fasting+Placebo	Fasting+Placebo	Fasting+Placebo	Fasting+Placebo	Fasting+Placebo	Fasting+Leptin	Fasting+Leptin	Fasting+Leptin	Fasting+Leptin	Fasting+Leptin	Fasting+Leptin	Fasting+Leptin	Fasting+Leptin	Fasting+Leptin	Fasting+Leptin	Fasting+Leptin	Fasting+Leptin	Fasting+Leptin
Day 1	0.71	1.04	4.51	5.52	0.98	0.92	14.92	11.05	12.98	14.71	13.86	9.17	3.23	0.2	0.67	1.79	6.05	2.02	2.69	16.1	10.88		25.93	12.16	15.25	7.62	0.81	0.86	8.29	5.43	1.29	3.68	9.17	11.75	10.46	11.22	11.91	21.49	9.39
Day 4	0.93	0.73	6.52	4.5	1.52	1	20.67	13.23	16.95	18.39	13.44	14.6	19.77	0.08	0.14	0.2	0.62	0.1	0.45	4.26	2.65		2.01	3.21	2.18	2.36	3.26	3.66		6.25	3.09	2.22	25.94	22.57	24.26	32.93	25.84	35.37	34.78
Total GDF15
Group	Fed	Fed	Fed	Fed	Fed	Fed	Fed	Fed	Fed	Fed	Fed	Fed	Fed	Fasting+Placebo	Fasting+Placebo	Fasting+Placebo	Fasting+Placebo	Fasting+Placebo	Fasting+Placebo	Fasting+Placebo	Fasting+Placebo	Fasting+Placebo	Fasting+Placebo	Fasting+Placebo	Fasting+Placebo	Fasting+Placebo	Fasting+Leptin	Fasting+Leptin	Fasting+Leptin	Fasting+Leptin	Fasting+Leptin	Fasting+Leptin	Fasting+Leptin	Fasting+Leptin	Fasting+Leptin	Fasting+Leptin	Fasting+Leptin	Fasting+Leptin	Fasting+Leptin
Day 1		757.068	516.534	541.903	586.638	489.762		502.159	486.749	265.098	334.167	531.806	727.007		632.132	482.678	404.202	667.046		403.788	554.116		417.266	289.777	582.015	597.103	560.763	713.299	507.449	586.224	403.328	676.568		397.785	300.886	341.366	327.06	587.443	788.716
Day 2		757.068	516.534	541.903	586.638	489.762		329.935	486.749	265.098	334.167	454.802	634.11								345.046		358.892			616.515		561.453	557.037	495.075	578.519	516.971		376.28	502.366	393.622		470.051	630.292
Day 3		561.545	367.977	393.507	421.084	356.132		301.162			295.32		554.737	653.936	604.785	538.683	453.353	583.257	642.85		544.18		728.732	423.614		562.626		535.532	549.585	525.619	544.042	444.13		373.474			511.98	444.383	754.814
Day 4	482.126	663.458	283.682	434.378	441.071	482.149	340.193	337.571	322.598	304.175	172.247	258.405	696.003			786.715	562.58	788.831		362.457	521.801		476.514	434.93	445.625	583.234		729.1	721.533	555.013	691.38	589.904	585.879	542.11	954.914	326.623	509.312	613.502	503.355
Hspecific GDF15
Group	Fed	Fed	Fed	Fed	Fed	Fed	Fed	Fed	Fed	Fed	Fed	Fed	Fed	Fasting+Placebo	Fasting+Placebo	Fasting+Placebo	Fasting+Placebo	Fasting+Placebo	Fasting+Placebo	Fasting+Placebo	Fasting+Placebo	Fasting+Placebo	Fasting+Placebo	Fasting+Placebo	Fasting+Placebo	Fasting+Placebo	Fasting+Leptin	Fasting+Leptin	Fasting+Leptin	Fasting+Leptin	Fasting+Leptin	Fasting+Leptin	Fasting+Leptin	Fasting+Leptin	Fasting+Leptin	Fasting+Leptin	Fasting+Leptin
Day 1		181.861		439.829	481.275	127.282		477.181	121.072	515.752	341.182				146.648		368.483	551.747	109.411	74.152	144.118		533.761	341.228				502.159	486.749	265.098	334.167	531.806	136.321	390.057	166.704	431.503	450.984
Day 2		181.861		439.829	481.275	127.282		438.61	121.072	515.752	341.182										478.078		482.172					329.935	486.749	265.098	334.167	454.802		467.613	238.924	505.655
Day 3		238.165		497.743	503.608	182.505		375.82			328.739			801.044	236.831		565.754	741.474	323.449		675.579		440.611	547.561				301.162			295.32			462.369			646.07
Day 4	414.437	165.646		387.711	388.608	137.057	81.282	321.977	125.764	391.575	259.072						482.655	680.11	289.593	104.903	625.255		520.766	492.154			340.193	337.571	322.598	304.175	172.247	258.405	137.908	661.848	272.159	560.28	506.092
Leptin (Log curve)
ID	Sex	Total GDF-15	Leptin
1	1	560.74	0.57
2	1	700.81	0.86
3	1	502.32	4.86
4	1	510.83	5.67
5	1	552.46	1.43
6	1	583.28	2.43
7	2	487.14	13.4
8	2	484.61	11.23
9	2	393.76	11.72
10	2	341.32	17.29
11	2	316.94	12.64
12	2	567.18	15.3
13	2	704.26	6.75
14	2	1067.89	5.71
15	2	1231.42	2.5
16	2	841.11	3.92
17	2	876.3	5.17
18	2	607.43	4.16
19	2	907.58	7.5
20	2	1322.27	3.17
21	2	553.84	2.02
22	2	520.03	8
23	2	1649.1	5.38
24	2	1019.13	6.86
25	2	546.71	3.51
26	2	529.46	1.41
27	2	667.46	1.04
28	2	782	5.16

## Sheet: Figure3
Weight
Group	Placebo	Placebo	Placebo	Placebo	Placebo	Placebo				Leptin	Leptin	Leptin	Leptin	Leptin	Leptin	Leptin	Leptin	Leptin
Week 0	52.15	67.05	49	58.7	45.65	58.7				56.35	63	54.4	57.8	49.6	52.5	52.6	55.8	69.65
Week 12	53	65.85	50.65	60.15	46.9	55.9				56.6	60.35	53.5	57.95	48.7	47.75	53.75	55.45	65.95
Week 24	52.2	63.8	50.75	60.75	47.2	54.25				57	60.2	53.5	57.85	47.4	46	50.55	54.3	65.6
Week 36	52.45	60.65		61.4	46.8	53.55				55.5	59	53.05		46.25		50.8	53.6	65.1
Fat Mass
Group	Leptin	Leptin	Leptin	Leptin	Leptin	Leptin				Placebo	Placebo	Placebo	Placebo	Placebo	Placebo	Placebo	Placebo	Placebo
Week 0	12.19	16.77	12.93	9.83	6.64	11.48				17.33	15.01	11.94	14.23	15.42	10.96	10.25	14.78	18.29
Week 12	12.022	10.23	12.76	10.23	6.997	10.828				16.557	13.645	10.75	12.14	13.63	9.251	9.021	14.541	16.597
Week 24	12.64	15.194	12.498	11.194	6.828	8.999				15.274	12.356	8.852	10.189	12.61	8.299	6.423	12.784	14.48
Week 36	12.087	12.639		10.914	7.414	8.907				14.823	10.298	8.272		11.879		4.946	11.987	14.256
RMR
Group	Placebo	Placebo	Placebo	Placebo	Placebo	Placebo				Leptin	Leptin	Leptin	Leptin	Leptin	Leptin	Leptin	Leptin	Leptin
Week 0	1143	1315	1046	1441	1023	1205				1015	1353	1154	1191	1042	1123	1195	1031	1288
Week 12	1158	1345	1117	1291	1056	1214				1110	1433	989	1288	828	1184	1242	1000	1005
Week 24	1503	1448	1036	1398	1005	1185				760	1651	1211	1260	957	1115	1242	1207	1184
Week 36	1128	1344		1368	1131	960				1246	1329	1178		944		1325	1099	1141
Leptin
Group	Placebo	Placebo	Placebo	Placebo	Placebo	Placebo				Leptin	Leptin	Leptin	Leptin	Leptin	Leptin	Leptin	Leptin	Leptin
Week 0	5.38	6.86	3.51	1.41	1.04	5.16				5.71	2.5	3.92	5.17	4.16	7.5	3.17	2.02	8
Week 12	3.283	7.667	3.875	2.368	1.245	2.694				17.144	27.236	63.117	81.846	31.138	41.609	24.628	80.83	71.359
Week 24	4.694	4.548	5.485	2.898	1.172	1.234				51.254	13.66	90.672	86.541	52.856	13.388	70.345	102.674	85.861
Week 36	4.383	1.844		2.483	1.347	1.178				58.375	18.506	108.584		31.314		22.973	114.431	122.212
Total GDF15
Group	Placebo	Placebo	Placebo	Placebo	Placebo	Placebo				Leptin	Leptin	Leptin	Leptin	Leptin	Leptin	Leptin	Leptin	Leptin
Week 0	1649.1	1019.13	546.71	529.46	667.46	782				1067.89	1231.42	841.11	876.3	607.43	907.58	1322.27	553.84	520.03
Week 12	1501.76	938.734	521.1	1041.57		757.114				1136.48	1368.12	769.361	980.743	859.924	732.515	1163.71	640.585	1268.37
Week 24	1291.9	918.125	946.818	643.264	1086.53	844.882				1375.15	2072.91	862.293	898.828	550.022	1027.55	1112.91	746.775	720.51
Week 36	1160.28	1081.07		695.554		758.034				1252.32	892.481	892.481		700.523		1024.56	772.064	1140.81
Hspecific GDF15
Group		Placebo	Placebo	Placebo		Placebo						Leptin	Leptin	Leptin	Leptin		Leptin	Leptin
Week 0		159.39	385.94	314.64		565.34						151.57	529.92	394.22	584.2		351.67	296.47
Week 12		92.6555	291.997	585.453		592.503						135.183	575.54	545.445	526.803		431.595	824.596
Week 24		103.339	651.337	294.561		698.51						165.013	564.317	407.928	710.792		504.747	575.092
Week 36		209.794		459.103		610.524						179.365		369.863			474.651	748.362

## Sheet: Figure4
ID	Log-Transformed Variables	TotalGDF15	S-VLDL-C	S-VLDL-FC	S-VLDL-L	S-VLDL-P	S-VLDL-PL	XS-VLDL-TG	L-VLDL-C	L-VLDL-CE	L-VLDL-C_%	L-VLDL-CE_%	L-VLDL-FC_%	L-VLDL-PL_%	L-VLDL-TG_%	M-VLDL-C	M-VLDL-CE	M-VLDL-FC_%	XXL-VLDL-CE	XXL-VLDL-C_%	XXL-VLDL-CE_%	XL-VLDL-C	XL-VLDL-CE	XL-VLDL-L	XL-VLDL-TG	XL-VLDL-C_%	XL-VLDL-CE_%	XL-VLDL-TG_%	H202D
1		2.74876	-0.932433	-1.2907	-0.381673	-7.66095	-0.989841	-1.09048	-1.35823	-1.50529	1.38003	1.23308	0.838177	1.20475	1.7783	-1.01383	-1.24826	0.977937	-2.57133	1.09968	0.908342	-1.92935	-2.09408	-1.30636	-1.50483	1.37797	1.21502	1.80143	2
2		2.8456	-0.905529	-1.29471	-0.394013	-7.67826	-1.00072	-1.09872	-1.39997	-1.52066	1.40739	1.28795	0.787744	1.20321	1.76703	-0.990323	-1.1821	0.974082	-2.78808	1.17124	1.03383	-2.03878	-2.16117	-1.44005	-1.63821	1.3991	1.28224	1.80523	2
3		2.70098	-1.11964	-1.45601	-0.52283	-7.79788	-1.12155	-1.20498	-1.96658	-2.02015	1.06446	0.933825	-0.0117384	0.927712	1.58172	-1.27611	-1.50761	0.902039	-3.01406	0.840587	0.725612	-2.69558	-2.7819	-2.10921	-2.28887	1.09108	0.977724	1.45939	1
4		2.70828	-0.909977	-1.31501	-0.39747	-7.67923	-1.01375	-1.13928	-1.41923	-1.53805	1.39052	1.27661	0.750148	1.20003	1.77505	-1.0087	-1.20864	0.958739	-2.76304	1.11494	0.972311	-2.05585	-2.18447	-1.45354	-1.65053	1.3973	1.28202	1.8099	2
5		2.7423	-1.01216	-1.36048	-0.463484	-7.74545	-1.05098	-1.144	-1.65111	-1.71019	1.35692	1.29834	0.459594	1.15675	1.79844	-1.18323	-1.39183	0.931814	-3.10404	0.9347	0.808841	-2.74416	-2.80623	-2.13807	-2.3061	1.07555	0.982271	1.47324	2
6		2.76588	-0.919494	-1.28361	-0.408082	-7.69393	-1.00115	-1.07676	-1.58043	-1.69386	1.37101	1.2645	0.708987	1.19811	1.78359	-1.10835	-1.33476	0.985486	-3.2594	1.06321	0.888554	-2.46317	-2.53953	-1.83332	-1.99981	1.25439	1.17309	1.68738	2
7		2.68765	-0.905529	-1.30803	-0.388525	-7.6704	-1.00645	-1.10325	-1.36835	-1.4994	1.39591	1.2649	0.811999	1.20799	1.7709	-0.988289	-1.19364	0.970982	-2.61925	1.13205	0.971585	-1.94069	-2.09295	-1.34483	-1.55295	1.39806	1.24871	1.79648	2
8		2.68539	-0.792186	-1.28391	-0.387251	-7.68215	-1.01879	-1.1088	-1.55528	-1.63941	1.43891	1.35832	0.667671	1.23779	1.74275	-0.979501	-1.1346	0.961801	-2.9459	1.28027	1.22376	-2.16766	-2.28952	-1.68215	-1.94415	1.5488	1.43008	1.71262	2
9		2.59523	-0.896196	-1.33013	-0.404449	-7.68782	-1.031	-1.11224	-1.37763	-1.50592	1.41706	1.2887	0.826723	1.21245	1.75974	-0.968996	-1.15848	0.975524	-2.66837	1.19451	1.04805	-1.93573	-2.08834	-1.36739	-1.5904	1.42781	1.27612	1.77956	2
10		2.53316	-1.13498	-1.49354	-0.568904	-7.84741	-1.15714	-1.195	-1.96778	-2.01368	1.07518	0.956968	-0.0983601	0.928396	1.57787	-1.31259	-1.50971	0.893669	-3.42262	0.759416	0.627861	-3.34824	-3.70224	-2.97265	-3.78781	0.80618	0.544068	0.883661	2
11		2.50098	-0.893922	-1.33806	-0.458712	-7.75276	-1.05273	-1.16843	-1.74473	-1.86391	1.12123	0.936681	0.405062	0.974051	1.551	-1.07988	-1.23186	0.941014	-2.98822	0.978789	0.866809	-2.37725	-2.5553	-1.80359	-2.03955	1.39246	1.12222	1.44793	2
12		2.75372	-0.990974	-1.4048	-0.512014	-7.80134	-1.10596	-1.21047	-2.23657	-2.30364	0.838849	0.541579	-0.437707	0.778151	1.38748	-1.26597	-1.43938	0.889806	-3.68333	0.594393	0.428621	-3.34824	-3.70224	-2.97265	-3.78781	0.80618	0.544068	0.883661	1
13		2.84773	-0.619066	-1.10137	-0.225678	-7.52322	-0.86402	-0.982827	-1.22971	-1.39856	1.44783	1.27906	0.955239	1.26324	1.72933	-0.767004	-0.944622	1.02898	-2.60351	1.29314	1.15947	-1.80771	-2.01592	-1.24438	-1.5016	1.43854	1.23274	1.74178	1
14		3.02853	-0.917574	-1.32285	-0.439018	-7.72746	-1.04067	-1.10947	-1.61726	-1.68571	1.40756	1.33905	0.571709	1.1934	1.76967	-1.05512	-1.21961	0.957416	-2.86296	1.19173	1.14176
15		3.09041	-0.826231	-1.19246	-0.325782	-7.61314	-0.916856	-1.0382	-1.38923	-1.54333	1.37475	1.22063	0.850156	1.21801	1.77648	-0.979639	-1.19887	0.99524	-2.81645	1.07225	0.866051	-2.10947	-2.24734	-1.4351	-1.60854	1.32552	1.1878	1.82646	1
16		2.92485	-0.813044	-1.23815	-0.344862	-7.6332	-0.962175	-1.06298	-1.36552	-1.48892	1.42684	1.30363	0.820004	1.21932	1.75366	-0.929593	-1.1125	0.984167	-2.55191	1.24601	1.12872	-1.99827	-2.122	-1.43902	-1.65699	1.44059	1.31702	1.78197	2
17		2.94265	-0.936291	-1.37202	-0.447819	-7.73259	-1.06324	-1.17037	-1.57889	-1.63771	1.40688	1.34811	0.509068	1.17667	1.77422	-1.07738	-1.25189	0.929521	-2.75895	1.13226	1.05308	-2.23582	-2.29243	-1.71108	-1.90693	1.47524	1.41863	1.80407	2
18		2.7835	-0.890084	-1.38143	-0.536406	-7.84254	-1.1507	-1.17627								-1.19125	-1.29141	0.894039											2
19		2.95788	-0.832978	-1.2124	-0.342562	-7.63004	-0.94962	-0.998266	-1.45198	-1.61297	1.36829	1.2071	0.859499	1.23553	1.77415	-0.965773	-1.17386	1.0141	-2.80855	1.23376	1.08135	-2.23448	-2.35193	-1.54775	-1.71534	1.31323	1.1959	1.83232	2
20		3.12132	-0.805486	-1.25282	-0.345246	-7.63246	-0.988007	-1.03358	-1.33583	-1.46471	1.44592	1.31702	0.855216	1.22994	1.74123	-0.890759	-1.07816	1.00945	-2.4807	1.32654	1.21245	-1.93779	-2.0713	-1.41409	-1.65345	1.4764	1.34282	1.76057	1
21		2.74338	-0.729554	-1.2257	-0.34592	-7.64474	-0.9813	-1.0881	-1.40805	-1.52549	1.45454	1.33706	0.829111	1.23654	1.73464	-0.87844	-1.0277	0.989316	-2.43156	1.23654	1.12775	-1.96981	-2.14825	-1.43557	-1.6925	1.46583	1.28735	1.74296	2
22		2.71603	-0.826814	-1.25142	-0.309538	-7.59057	-0.922269	-1.09323	-1.16134	-1.3363	1.40381	1.22891	0.924486	1.22968	1.7611	-0.854493	-1.07314	0.98592	-2.20922	1.09447	0.889806	-1.60171	-1.84043	-0.988007	-1.2241	1.38614	1.14768	1.76388	2
23		3.21725	-0.886057	-1.34486	-0.429924	-7.71806	-1.0571	-1.15914	-1.53551	-1.60363	1.43489	1.3668	0.596597	1.18949	1.75823	-1.02586	-1.19213	0.944927	-2.67325	1.19005	1.11494	-2.16743	-2.2529	-1.67101	-1.89517	1.50365	1.41814	1.7759	1
24		3.00823	-0.800519	-1.23935	-0.342848	-7.63209	-0.96377	-1.07603	-1.35754	-1.47991	1.427	1.30449	0.817102	1.2188	1.75381	-0.926648	-1.10924	0.977586	-2.47431	1.18327	1.05538	-1.9307	-2.08092	-1.38091	-1.61457	1.4501	1.29994	1.76634	2
25		2.73776	-1.05399	-1.40176	-0.525492	-7.80939	-1.11896	-1.09778	-1.83923	-1.86838	1.30578	1.27692	0.116276	1.16316	1.81438	-1.18769	-1.36021	0.939419											2
26		2.72383	-1.019	-1.3987	-0.519562	-7.80604	-1.12269	-1.11487	-1.80134	-1.82045	1.3941	1.37511	0.0269416	1.15806	1.78405	-1.18026	-1.35057	0.951143	-2.85636	1.29842	1.28668								2
27		2.82443	-1.04581	-1.46092	-0.562567	-7.84955	-1.17128	-1.21703								-1.25987	-1.40682	0.872622											1
28		2.89321	-0.808829	-1.24941	-0.352715	-7.64187	-0.977984	-1.05596	-1.3751	-1.49867	1.42991	1.30621	0.82367	1.22479	1.75066	-0.924453	-1.1027	0.98583	-2.50696	1.2408	1.12516	-1.97388	-2.10952	-1.42701	-1.65738	1.45332	1.31744	1.7696	2

## Sheet: Figure5
ID	Log-Transformed Variables	TotalGDF15	TG/PG	Glol	C20:0	Glc	Gly	Phe	H202D
1		2.74876	-0.241038	-1.36041	-0.830796	0.525477	-0.466482	-1.18945	2
2		2.8456	-0.294051	-1.11607	-0.875953	0.561658	-0.619276	-1.19314	2
3		2.70098	-0.445148	-1.46644	-2.26036	0.492807	-0.595109	-1.06091	1
4		2.70828	-0.238122	-1.2555	-2.26036	0.573336	-0.635386	-1.10629	2
5		2.7423	-0.399281	-1.20163	-0.673551	0.526856	-0.609831	-1.23094	2
6		2.76588	-0.353923	-1.24245	-0.456653	0.632693	-0.591873	-1.1986	2
7		2.68765	-0.271295	-1.30901	-0.963025	0.5959	-0.518271	-1.19855	2
8		2.68539	-0.550213	-1.76195	-0.693064	0.61878	-0.675958	-1.2444	2
9		2.59523	-0.26817	-1.49295	-0.13871	0.542639	-0.550985	-1.1323	2
10		2.53316	-0.533973	-1.76195	-0.0881544	0.605951	-0.757997	-1.20712	2
11		2.50098	-0.468904	-1.76195	-0.803048	0.606489	-0.9121	-1.21937	2
12		2.75372	-0.546478	-1.57403	-0.94766	0.685622	-0.527926	-1.1719	1
13		2.84773	-0.241441	-1.76195	-0.0865365	0.73472	-0.659259	-1.28763	1
14		3.02853	-0.389021	-1.14594	0.208513	0.454845	-0.426432	-0.991826
15		3.09041	-0.256804	-0.955068	0.0719752	0.529045	-0.436875	-1.06611	1
16		2.92485	-0.256647	-1.3808	0.061038	0.475235	-0.628378	-1.21832	2
17		2.94265	-0.365825	-1.14194	0.0243604	0.459091	-0.573489	-1.08539	2
18		2.7835	-0.499489	-1.43533	0.0037841	0.492201	-0.494036	-1.16909	2
19		2.95788	-0.259716	-1.14182	0.206105	0.517987	-0.541211	-1.18383	2
20		3.12132	-0.216597	-1.25003	0.0528684	0.500511	-0.446724	-1.03166	1
21		2.74338	-0.39545	-1.31176	0.284627	0.393048	-0.66615	-1.14497	2
22		2.71603	-0.206489	-1.0827	0.0696349	0.409087	-0.440692		2
23		3.21725	-0.386158	-1.24512	0.160513	0.492341	-0.55083	-1.09707	1
24		3.00823	-0.328087	-1.24147	0.0518866	0.544192	-0.5223	-1.10215	2
25		2.73776	-0.502517		0.308899	0.550473	-0.534023	-1.10718	2
26		2.72383	-0.495122	-1.35714	0.142891	0.510277	-0.502517	-1.03905	2
27		2.82443	-0.523313	-1.56288	0.147351	0.553155	-0.521867	-1.13864	1
28		2.89321	-0.329105	-1.38164	0.111441	0.533772	-0.553774	-1.10635	2

## Sheet: Figure6
ID	Log-Transformed Variables	TotalGDF15	TG	TRLC	TRLP	VS-TRLP	H202D
1		2.74877	1.98677	1.36173	2.06296	1.83506	1
2		2.84561	2.07918	1.52724	2.31833	2.20093	1
3		2.70089	1.99564	1.30103	1.96614	1.67669	2
4		2.70822	2.05308	1.54407	2.39208	2.38283	1
5		2.7422	2.02119	1.43136	2.18526	2.05767	1
6		2.76579	2.09517	1.42325	2.1089	1.87651	1
7		2.68546	2.0569	1.50515	2.27068	2.10857	1
10		2.53306	2.0569	1.33244	2.06277	1.7185	1
11		2.50105	1.91116	1.29003	1.99255	1.75511	1
12		2.75365	2.07918	1.44716	2.19645	2.08279	2
13		2.84774					2
14		3.02854	2.11394	1.76343	2.63468	2.61542	1
18		2.92488	2.24797	1.65321	2.39375	2.25527	1
19		2.94268					1
21		2.78343					1
16		2.95793					1
17		2.74345	2.19866	1.47712	2.17725	2.02366	1

## Sheet: Figure7
Baseline Values
ID	Metabolite	VLDL-D	XXL-VLDL-P	XXL-VLDL-L	XXL-VLDL-PL	XXL-VLDL-C	XXL-VLDL-CE	XXL-VLDL-FC	XXL-VLDL-TG	XL-VLDL-P	XL-VLDL-L	XL-VLDL-PL	XL-VLDL-C	XL-VLDL-CE	XL-VLDL-FC	XL-VLDL-TG	L-VLDL-P	L-VLDL-L	L-VLDL-PL	L-VLDL-C	L-VLDL-CE	L-VLDL-FC	L-VLDL-TG	M-VLDL-P	M-VLDL-L	M-VLDL-PL	M-VLDL-C	M-VLDL-CE	M-VLDL-FC	M-VLDL-TG	S-VLDL-P	S-VLDL-L	S-VLDL-PL	S-VLDL-C	S-VLDL-CE	S-VLDL-FC	S-VLDL-TG	XS-VLDL-P	XS-VLDL-L	XS-VLDL-PL	XS-VLDL-C	XS-VLDL-CE	XS-VLDL-FC	XS-VLDL-TG	XXL-VLDL-PL_%	XXL-VLDL-C_%	XXL-VLDL-CE_%	XXL-VLDL-FC_%	XXL-VLDL-TG_%
Mutated_1	0	36.5333	7.62333e-11	0.0153903	0.0009428	0.00114993	0.000968133	0.00029496	0.0132727	1.05763e-10	0.00777667	0.000478	0.00201567	0.00165233	0.000231233	0.005142	1.04233e-09	0.0582433	0.00803333	0.0108	0.00954667	0.000957	0.0355533	8.54567e-09	0.274667	0.05439	0.0529533	0.0310733	0.02191	0.167333	1.59267e-08	0.300033	0.0755867	0.07592	0.0409233	0.0349933	0.1487	2.04933e-08	0.255833	0.0685267	0.124867	0.0903	0.0343733	0.0623767	5.575	6.92767	5.31633	1.61463	87.51
Mutated_2	0	35.5467	2.564e-11	0.005335	0.000185517	0.000403267	0.000207333	5.71333e-05	0.004092	4.6145e-11	0.001065	0.000218	0.0004485	0.0001985	5.185e-05	0.000163	6.635e-10	0.037665	0.0054	0.0058	0.00497	0.0003455	0.02068	7.042e-09	0.229467	0.0467767	0.0542033	0.03636	0.0178433	0.1284	1.58e-08	0.3076	0.07835	0.1021	0.0628933	0.0393733	0.1269	2.414e-08	0.307	0.0953233	0.150133	0.101857	0.04868	0.0615933	1.9518	3.93	2.683	0.603567	49
Mutated_3	0	36.44	1.57933e-10	0.03351	0.00343267	0.00618833	0.00249167	0.00173847	0.02389	5.67333e-10	0.0569667	0.00989267	0.01557	0.00964	0.00593667	0.0315067	3.59767e-09	0.2107	0.0385233	0.0589233	0.0399433	0.0190133	0.112967	1.59e-08	0.5377	0.112033	0.171	0.1136	0.0574233	0.254667	2.99767e-08	0.594733	0.136767	0.2404	0.160967	0.0791833	0.217567	4.38067e-08	0.560767	0.164567	0.2925	0.2068	0.0857467	0.104033	9.98367	19.64	14.4367	5.19533	70.41
Mutated_4	0	36.7	1.004e-10	0.02077	0.001917	0.002453	0.001526	0.0009278	0.0164	3.834e-10	0.03672	0.004325	0.007772	0.005658	0.002114	0.02463	3.015e-09	0.1722	0.02845	0.04081	0.02862	0.01219	0.1029	1.275e-08	0.4202	0.08531	0.1048	0.06326	0.04156	0.2301	2.437e-08	0.4723	0.1211	0.1492	0.08498	0.0642	0.2021	3.099e-08	0.39	0.1114	0.187	0.1274	0.05962	0.09158	9.231	11.81	7.346	4.467	78.96
Mutated_5	0	36.23	7.896e-11	0.01629	0.0008967	0.002523	0.002122	0.0004005	0.01287	2.169e-10	0.02133	0.001796	0.006801	0.005586	0.001216	0.01273	1.878e-09	0.107	0.01656	0.02914	0.02491	0.004228	0.06135	1.027e-08	0.3402	0.06897	0.09422	0.06425	0.02997	0.177	1.914e-08	0.3716	0.08768	0.13	0.0848	0.0452	0.154	2.786e-08	0.3556	0.1032	0.1831	0.1282	0.05486	0.06932	5.505	15.49	13.03	2.459	79.01
Mutated_6	0	36.59	9.547e-11	0.02027	0.001498	0.0043	0.003306	0.0009939	0.01448	3.881e-10	0.03854	0.004792	0.01154	0.008486	0.003056	0.02221	2.853e-09	0.1653	0.02806	0.04615	0.0343	0.01184	0.09109	1.318e-08	0.4409	0.08978	0.1286	0.08353	0.04505	0.2225	2.331e-08	0.4516	0.1028	0.1565	0.1006	0.05587	0.1924	3.254e-08	0.4109	0.1101	0.2083	0.1474	0.06088	0.09256	7.388	21.21	16.31	4.902	71.4
Mutated_7	0	35.39	0	0	0	0	0	0	0	0	0	0	0	0	0	0	0	0	0	0	0	0	0	6.458e-09	0.2116	0.0426	0.05497	0.03919	0.01578	0.114	1.414e-08	0.2738	0.06741	0.08999	0.05539	0.0346	0.1164	2.254e-08	0.2854	0.09586	0.1289	0.08224	0.04663	0.06067	NDEF	NDEF	NDEF	NDEF	NDEF
Nonmutated_1	1	37.21	1.61767e-10	0.03358	0.00329067	0.00413333	0.00268333	0.00151233	0.0261667	5.072e-10	0.04939	0.00635267	0.0117667	0.00805233	0.00369733	0.0312733	3.20733e-09	0.182667	0.0293233	0.04383	0.03124	0.0125933	0.109533	1.30067e-08	0.4241	0.08443	0.0968667	0.05646	0.04036	0.2429	2.183e-08	0.415267	0.102367	0.116833	0.0655333	0.0512033	0.196	2.728e-08	0.3419	0.0926333	0.168	0.1207	0.04734	0.0811933	9.71	12.58	8.09733	4.49833	77.7133
Nonmutated_2	1	36.82	1.0904e-10	0.0226667	0.00187067	0.00339933	0.001629	0.000925533	0.01741	3.73667e-10	0.0363033	0.00412667	0.00914567	0.00689967	0.00223267	0.0230033	2.71667e-09	0.1555	0.0248567	0.0398133	0.0301533	0.00965967	0.09074	1.17267e-08	0.3877	0.0768833	0.102253	0.06575	0.03657	0.208467	2.09767e-08	0.403633	0.0998333	0.1243	0.0738	0.0507333	0.179133	2.731e-08	0.343567	0.09657	0.1674	0.1171	0.0500433	0.0796667	8.11667	14.8333	10.81	4.016	77.0433
Nonmutated_3	1	37.0433	1.107e-10	0.0228567	0.00183453	0.003048	0.00172567	0.000871767	0.0179533	3.62633e-10	0.0351933	0.004015	0.00879333	0.00653933	0.00226423	0.02236	2.69567e-09	0.1536	0.0245833	0.0380867	0.02897	0.00907533	0.0909467	1.20267e-08	0.395433	0.0791033	0.0980167	0.0618533	0.0362967	0.217933	2.093e-08	0.400433	0.0968833	0.123033	0.0744067	0.0484167	0.180533	2.50033e-08	0.313233	0.0847733	0.156367	0.1141	0.04216	0.0725633	7.725	13.03	9.38233	3.63567	79.27
Nonmutated_4	1	36.37	6.42133e-11	0.0130033	0.000749767	0.00113633	0.000786967	0.000292967	0.0110867	1.01097e-10	0.00727667	0.000355667	0.00180233	0.00156233	0.000106233	0.004942	1.756e-09	0.0982167	0.0140867	0.02233	0.01949	0.00287267	0.0617333	9.00267e-09	0.2926	0.0582967	0.06558	0.0405667	0.0250133	0.168833	1.797e-08	0.343967	0.0889233	0.09724	0.0535367	0.0436033	0.1579	2.36167e-08	0.294733	0.0836833	0.1394	0.09735	0.0418733	0.07178	5.65567	8.604	6.43933	2.16133	85.7533
Nonmutated_5	1	36.18	5.26567e-11	0.0108367	0.0007935	0.00128167	0.0005503	0.000434267	0.00876567	1.66748e-10	0.0146783	0.0011451	0.00344217	0.00288717	0.00048825	0.0100043	1.97567e-09	0.112167	0.01781	0.0262767	0.0202367	0.00603533	0.06789	9.92e-09	0.325967	0.0672033	0.07792	0.0462633	0.0316533	0.180933	2.02333e-08	0.390767	0.0997367	0.120367	0.0682533	0.0520467	0.170333	2.798e-08	0.3522	0.100267	0.168167	0.114233	0.05407	0.0838	7.1	11.5667	7.73667	3.82267	81.3467
Nonmutated_6	1	36.9967	1.48467e-10	0.0308033	0.00273267	0.00422	0.002403	0.00129733	0.0238633	4.618e-10	0.0452033	0.005736	0.0114633	0.00807333	0.00340167	0.0279933	2.99267e-09	0.171233	0.0275867	0.04282	0.0316667	0.01115	0.1006	1.259e-08	0.4134	0.0826	0.102733	0.0640267	0.0386533	0.2282	2.136e-08	0.408767	0.0985267	0.1243	0.0751	0.0492	0.1858	2.812e-08	0.353533	0.09666	0.1776	0.1307	0.0472867	0.07884	8.814	13.5533	9.36667	4.17	77.66
Nonmutated_7	1	35.7467	8.258e-11	0.01719	0.0011101	0.00300267	0.00113267	0.000468337	0.0130557	2.07167e-10	0.02079	0.002594	0.00679733	0.00513433	0.001658	0.0113723	1.78033e-09	0.10215	0.0174933	0.0278433	0.02294	0.0049	0.0566833	1.02233e-08	0.342967	0.0715133	0.104833	0.07335	0.03158	0.166367	2.079e-08	0.409967	0.0957667	0.161367	0.109267	0.05201	0.1529	3.502e-08	0.449033	0.142033	0.229233	0.160267	0.06869	0.07784	5.75667	19.0667	16.74	2.3397	75.18
Nonmutated_8	1	36.75	1.3185e-10	0.027525	0.00237	0.004353	0.002146	0.001224	0.02083	4.3525e-10	0.042915	0.0056045	0.011595	0.0081595	0.0034375	0.02568	2.78e-09	0.15985	0.026085	0.041915	0.031195	0.010705	0.091735	1.2135e-08	0.40225	0.08088	0.1074	0.069425	0.038005	0.214	2.052e-08	0.39405	0.09311	0.127	0.08005	0.04676	0.17375	2.886e-08	0.3649	0.102285	0.18565	0.1337	0.05164	0.077225	8.6925	15.65	11.17	4.4665	75.63
Nonmutated_9	1	35.7033	4.061e-11	0.00824417	0.000316192	0.000642967	0.0003779	0.000127933	0.00695767	4.6145e-11	0.001065	0.000218	0.0004485	0.0001985	5.185e-05	0.000163	1.012e-09	0.05667	0.00784333	0.01077	0.00969	0.000755	0.0342033	6.99367e-09	0.226333	0.0453833	0.0486867	0.0309233	0.0177967	0.132233	1.421e-08	0.269833	0.06964	0.0732867	0.04119	0.0320967	0.126633	2.263e-08	0.285733	0.0848633	0.136933	0.0937167	0.0434833	0.0638267	2.86857	5.74667	4.24483	1.18012	68.8367
Nonmutated_10	1	35.5567	7.03367e-11	0.0146375	0.00122609	0.00192797	0.0010275	0.000490833	0.011161	1.80097e-10	0.0157183	0.00231433	0.00419517	0.00278417	0.00134395	0.00912967	1.394e-09	0.0797767	0.0124833	0.018	0.01368	0.003997	0.0454233	8.21e-09	0.2749	0.05758	0.0832	0.0586333	0.0245533	0.133967	1.767e-08	0.347767	0.0885667	0.127667	0.0819233	0.0459133	0.131567	2.90467e-08	0.371633	0.120363	0.1833	0.124767	0.0585667	0.0678533	5.89323	9.52333	7.35883	1.85745	62.01
Nonmutated_11	1	36.69	9.956e-11	0.02087	0.001573	0.003677	0.002806	0.000871	0.01562	3.71e-10	0.03639	0.004325	0.01004	0.007551	0.002485	0.02203	2.802e-09	0.1613	0.02672	0.0431	0.03244	0.01065	0.09145	1.262e-08	0.4194	0.08451	0.1176	0.07718	0.04044	0.2173	2.327e-08	0.452	0.1091	0.1538	0.09605	0.05779	0.1891	3.017e-08	0.38	0.1091	0.1844	0.1277	0.05669	0.0865	7.536	17.62	13.45	4.173	74.85
Nonmutated_12	1	36.38	7.52e-11	0.01542	0.0008403	0.00209	0.001742	0.0003485	0.01248	2.013e-10	0.01945	0.001252	0.00581	0.0051	0.0007095	0.01239	1.829e-09	0.1033	0.01552	0.02637	0.02303	0.003337	0.06144	9.913e-09	0.3257	0.06549	0.08368	0.05599	0.02769	0.1765	1.851e-08	0.3566	0.08645	0.1158	0.07337	0.04246	0.1543	2.525e-08	0.3198	0.09165	0.1606	0.1133	0.04728	0.06755	5.451	13.56	11.3	2.261	80.99
Nonmutated_13	1	34.12	0	0	0	0	0	0	0	0	0	0	0	0	0	0	0	0	0	0	0	0	0	4.962e-09	0.1692	0.03374	0.06438	0.05112	0.01326	0.07112	1.437e-08	0.2908	0.07068	0.1288	0.08729	0.04155	0.09129	3.478e-08	0.4536	0.1459	0.241	0.1627	0.07832	0.06664	NDEF	NDEF	NDEF	NDEF	NDEF
Nonmutated_14	1	36.31	6.131e-11	0.01289	0.001047	0.002208	0.001554	0.0006542	0.009632	2.974e-10	0.02833	0.003246	0.005828	0.004447	0.00138	0.01926	2.647e-09	0.1513	0.02601	0.03532	0.02438	0.01095	0.08994	1.199e-08	0.3985	0.08058	0.1082	0.06701	0.04117	0.2098	2.344e-08	0.4544	0.1123	0.1469	0.08553	0.06132	0.1953	3.314e-08	0.4151	0.1314	0.1832	0.1182	0.06507	0.1004	8.127	17.13	12.06	5.076	74.74
Nonmutated_15	1	35.85	1.318e-10	0.02759	0.002245	0.004757	0.003702	0.001055	0.02059	3.654e-10	0.03668	0.005663	0.01072	0.007108	0.003615	0.0203	2.366e-09	0.1372	0.02365	0.03908	0.02982	0.009257	0.07448	1.164e-08	0.3943	0.08062	0.1323	0.09382	0.03847	0.1814	2.266e-08	0.4509	0.1044	0.1864	0.1269	0.05947	0.1602	3.943e-08	0.5086	0.1533	0.2737	0.1962	0.0775	0.08164	8.138	17.24	13.42	3.824	74.62
Nonmutated_16	1	37.65	3.822e-10	0.07962	0.008947	0.009898	0.006177	0.003721	0.06077	1.034e-09	0.1028	0.0181	0.02502	0.01444	0.01058	0.05969	4.715e-09	0.2721	0.04617	0.06897	0.0461	0.02287	0.157	1.736e-08	0.5712	0.1175	0.1398	0.0845	0.0553	0.3139	2.567e-08	0.4903	0.1196	0.149	0.09295	0.05605	0.2217	3.372e-08	0.4258	0.1189	0.2263	0.1757	0.05057	0.08068	11.24	12.43	7.759	4.673	76.33
Nonmutated_17	1	36.55	1.417e-10	0.02954	0.002595	0.004504	0.003355	0.001149	0.02244	4.199e-10	0.0416	0.005583	0.01173	0.0083	0.003427	0.02429	2.854e-09	0.1643	0.02718	0.0439	0.03312	0.01078	0.09318	1.289e-08	0.4279	0.08693	0.1184	0.07776	0.04063	0.2225	2.333e-08	0.4541	0.1087	0.1583	0.1007	0.05763	0.187	3.307e-08	0.421	0.1239	0.2132	0.1489	0.0643	0.08394	8.783	15.25	11.36	3.89	75.97
Nonmutated_18	1	35.38	0	0	0	0	0	0	0	0	0	0	0	0	0	0	1.298e-09	0.07159	0.01042	0.01448	0.01354	0.0009355	0.04669	7.425e-09	0.2446	0.04844	0.06491	0.04363	0.02128	0.1313	1.551e-08	0.2982	0.07604	0.08831	0.04865	0.03965	0.1339	2.874e-08	0.3621	0.1241	0.1582	0.1001	0.05811	0.07984	NDEF	NDEF	NDEF	NDEF	NDEF
Nonmutated_19	1	35.28	3.497e-11	0.007193	0	0.00143	0.001392	3.809e-05	0.00573	0	0	0	0	0	0	0	1.141e-09	0.06377	0.00918	0.0158	0.01512	0.0006788	0.03879	7.238e-09	0.2396	0.0482	0.06603	0.04461	0.02141	0.1254	1.563e-08	0.3023	0.07539	0.09572	0.05579	0.03993	0.1312	2.883e-08	0.3657	0.1169	0.1721	0.1133	0.05871	0.07676	0.4453	19.88	19.35	0.5296	79.67
Nonmutated_20	1	36.39	1.112e-10	0.02333	0.001909	0.004061	0.003112	0.0009492	0.01736	3.787e-10	0.03741	0.004775	0.01062	0.007771	0.002853	0.02201	2.719e-09	0.1567	0.02629	0.04216	0.03172	0.01044	0.08824	1.243e-08	0.4143	0.08403	0.119	0.07894	0.0401	0.2112	2.281e-08	0.4439	0.1052	0.1553	0.09895	0.05631	0.1834	3.367e-08	0.4273	0.126	0.2134	0.1489	0.0645	0.08791	8.182	17.41	13.34	4.069	74.41
Delta values
ID	Label	VLDL-D	XXL-VLDL-P	XXL-VLDL-L	XXL-VLDL-PL	XXL-VLDL-C	XXL-VLDL-CE	XXL-VLDL-FC	XXL-VLDL-TG	XL-VLDL-P	XL-VLDL-L	XL-VLDL-PL	XL-VLDL-C	XL-VLDL-CE	XL-VLDL-FC	XL-VLDL-TG	L-VLDL-P	L-VLDL-L	L-VLDL-PL	L-VLDL-C	L-VLDL-CE	L-VLDL-FC	L-VLDL-TG	M-VLDL-P	M-VLDL-L	M-VLDL-PL	M-VLDL-C	M-VLDL-CE	M-VLDL-FC	M-VLDL-TG	S-VLDL-P	S-VLDL-L	S-VLDL-PL	S-VLDL-C	S-VLDL-CE	S-VLDL-FC	S-VLDL-TG	XS-VLDL-P	XS-VLDL-L	XS-VLDL-PL	XS-VLDL-C	XS-VLDL-CE	XS-VLDL-FC	XS-VLDL-TG	XXL-VLDL-PL_%	XXL-VLDL-C_%	XXL-VLDL-CE_%	XXL-VLDL-FC_%	XXL-VLDL-TG_%
Mutated_Fast_1	0	0.2	6.67e-11	0.0137	0.002095	0.00113	0.0014316	0.000868	0.0106	2.59855e-10	0.028135	0.002242	0.0059015	0.0046215	0.00148815	0.020137	1.5465e-09	0.086335	0.0123	0.0202	0.01553	0.0051245	0.05912	1.2e-09	0.038	0.0072	0.0017	-0.0045	0.0063	0.029	2.7e-09	0.05	0.0175	0.0045	-0.0039	0.0084	0.027	2.7e-09	0.031	0.0015	0.019	0.0211	-0.0015	0.0106	5.09	-0.24	-2.62	2.38	-4.8
Mutated_Fast_2	0	0.5	2.11e-11	0.00429	0.00066	0.000115	0.0003415	0.000228	0.003555	0	0	0	0	0	0	0	1.0515e-09	0.057085	0.0092	0.0104	0.00805	0.0028295	0.04322	1.835e-09	0.056	0.01095	-0.00155	-0.00925	0.0077	0.0465	3.6e-09	0.0615	0.0227	-0.00645	-0.0162	0.0095	0.046	3.85e-09	0.0395	0.01035	0.004	0.0045	-0.00175	0.02585	2.41	-1.445	-2.33	0.89	-0.95
Mutated_Fast_3	0	-0.1	-4.75e-11	-0.0102	-0.001165	-0.00235	-0.0005665	-0.000555	-0.0067	-1.115e-10	-0.01275	-0.003965	-0.00545	-0.00248	-0.002955	-0.0034	3.5e-11	-0.0015	-0.0016	-0.00615	-0.0039	-0.0023	0.007	-9.5e-10	-0.038	-0.0099	-0.031	-0.0267	-0.0047	0.0025	4.5e-10	0.0015	0.012	-0.033	-0.0355	0.00295	0.0225	-1.35e-09	-0.027	-0.0065	-0.0385	-0.031	-0.0073	0.0175	-0.3	-2	-1.965	-0.085	2.3
Mutated_Fed_1	0	0.82	7.9e-12	0.001799	-8.35e-05	0.0009502	9.4e-05	7.842e-05	0.000937	0	0	0	0	0	0	0	1.0755e-09	0.059505	0.00838	0.01731	0.01619	0.0016105	0.0396	1.347e-09	0.045	0.00799	0.01481	0.01109	0.00373	0.0222	-9e-11	-0.0061	-0.00449	-0.00902	-0.00469	-0.00432	0.0073	-4.15e-09	-0.0553	-0.01669	-0.0337	-0.02455	-0.00911	-0.00491	-1.368	7.737	7.141	0.5971	-6.37
Mutated_Fed_2	0	-0.15	0	0	0	0	0	0	0	4.6145e-11	0.007831	0.0003834	0.0023685	0.0025155	5.185e-05	0.005314	1.1495e-09	0.066335	0.01349	0.0208	0.01553	0.0057585	0.03788	2.924e-09	0.1082	0.0255	0.05439	0.03691	0.01745	0.0283	7.77e-09	0.1657	0.03345	0.0983	0.07102	0.02726	0.0341	1.15e-08	0.1531	0.03943	0.0913	0.06043	0.03091	0.02235	0	0	0	0	0
Mutated_Fed_3	0	-0.32	-4.434e-11	-0.009389	-0.0010878	-0.001525	-0.0007584	-0.0005544	-0.006769	-2.116e-10	-0.0207	-0.004168	-0.003661	-0.001571	-0.00209	-0.012881	-1.257e-09	-0.0737	-0.01433	-0.01867	-0.01044	-0.008232	-0.04071	-3.83e-09	-0.1316	-0.02621	-0.0476	-0.03234	-0.01526	-0.0578	-6.67e-09	-0.1355	-0.0306	-0.0627	-0.0431	-0.01959	-0.0421	-8.55e-09	-0.1097	-0.0347	-0.0565	-0.0398	-0.01668	-0.01855	-2.994	8.63	9.32	-0.689	-5.63
Nonmutated_Fast_4	1	0.85	1.325e-10	0.02775	0.003755	0.00341	0.00192	0.001615	0.02055	3.63e-10	0.03615	0.007095	0.00815	0.003925	0.004235	0.02095	1.33e-09	0.0785	0.01385	0.02075	0.0113	0.00945	0.044	3e-09	0.0995	0.02015	0.02245	0.01055	0.0122	0.056	3.35e-09	0.0595	0.02035	0.00065	-0.00589	0.00665	0.039	2.5e-10	-0.0035	-0.0136	0.00345	0.0157	-0.0126	0.00735	1.695	-0.25	-0.82	0.535	-1.4
Nonmutated_Fast_5	1	0.15	4.3e-11	0.00895	0.00135	0.00048	0.000811	0.000528	0.00705	7.8e-11	0.00735	0.001255	0.00081	-1.5e-05	0.00082	0.00535	3.65e-10	0.0205	0.0035	0.00205	-0.0002	0.00225	0.0144	7.5e-10	0.02	0.00385	-0.0083	-0.01175	0.0034	0.0245	1.55e-09	0.0245	0.00855	-0.009	-0.01215	0.00275	0.0255	4.5e-10	0.0005	-0.0091	-0.0005	0.0075	-0.00755	0.0097	1.86	-2.5	-3.02	0.505	0.65
Nonmutated_Fast_6	1	0.05	3.825e-11	0.0077	0.00122	-0.000234	0.0004	0.000297	0.00675	-9.24275e-11	-0.0102675	-0.000376	-0.00238575	-0.00255075	4.0925e-05	-0.0075685	-9.8325e-10	-0.0561675	-0.0093	-0.016	-0.012515	-0.00366725	-0.03371	-2.355e-09	-0.086	-0.01845	-0.0428	-0.033355	-0.0099	-0.0235	-7.8575e-09	-0.15545	-0.034575	-0.06418	-0.0433393	-0.02039	-0.066475	-4.65e-09	-0.0635	-0.02855	-0.0304	-0.01325	-0.01695	-0.00535	1.195	-5.72	-5.0955	-0.59	4.5
Nonmutated_Fast_6	1	-0.2	3.66e-11	0.00769	0.001176	0.001026	0.0005911	0.000442	0.00559	1.51855e-10	0.017535	0.001342	0.0033615	0.0029815	0.00057515	0.013137	3.4e-10	0.0202	0.0047	0.0043	0.0014	0.00292	0.0109	9.5e-10	0.033	0.0078	0.0111	0.0054	0.0058	0.015	2.7e-09	0.052	0.0124	0.022	0.014	0.0079	0.018	5.9e-09	0.075	0.0192	0.042	0.034	0.009	0.0138	4.55	2.54	0.75	1.82	-7.2
Nonmutated_Fast_8	1	0.9	1.1155e-10	0.023345	0.003059	0.0025605	0.00193605	0.00132	0.017705	3.66427e-10	0.0373675	0.005511	0.00777075	0.00461075	0.00327008	0.0242185	1.42e-09	0.08115	0.0144	0.0177	0.0088	0.008905	0.04965	3.53e-09	0.112	0.02145	0.01755	0.0045	0.0131	0.073	4.15e-09	0.0725	0.0195	0.004	-0.0046	0.00845	0.0505	1.8e-09	0.017	-0.00475	0.0095	0.0155	-0.006	0.0118	3.85	0.03	-1.095	1.16	-3.95
Nonmutated_Fast_9	1	0.95	9.05e-11	0.01865	0.00259	0.001155	0.001348	0.0008965	0.01485	1.44e-10	0.01395	0.00262	0.002245	0.000805	0.001454	0.0091	1.6e-10	0.0075	-0.00015	-0.00095	-0.0009	-6e-05	0.00905	-3.7025e-09	-0.12025	-0.024025	-0.034775	-0.023515	-0.012275	-0.071225	-6.4075e-09	-0.12745	-0.028775	-0.05128	-0.0337392	-0.01769	-0.057475	-8.5e-09	-0.1155	-0.0475	-0.05655	-0.0289	-0.0285	-0.0109	2.21	-3.615	-3.78	0.21	1.35
Nonmutated_Fast_10	1	1.85	3.0435e-10	0.0633	0.008475	0.006475	0.004828	0.0034285	0.0484	7.785e-10	0.07695	0.0148	0.01589	0.007385	0.0085025	0.0463	2.755e-09	0.15935	0.0272	0.0356	0.01775	0.017855	0.0965	5.95e-09	0.1875	0.0383	0.0202	-0.0015	0.02125	0.13	5.3e-09	0.088	0.03355	-0.0209	-0.0284	0.00775	0.0745	-9e-10	-0.0225	-0.0244	-0.0065	0.0175	-0.0237	0.0084	4.745	-3.83	-5.575	1.72	-0.95
Nonmutated_Fast_11	1	0.6	8e-11	0.017	0.00234	0.00235	0.001368	0.00112	0.0123	2.89e-10	0.0284	0.00515	0.0059	0.0029	0.00295	0.0175	1.68e-09	0.098	0.0179	0.0252	0.0141	0.01112	0.055	4.6e-09	0.152	0.0293	0.0407	0.0204	0.02	0.082	8.7e-09	0.171	0.0454	0.053	0.0263	0.0268	0.074	6.6e-09	0.079	0.009	0.041	0.034	0.0072	0.0295	1.85	-0.3	-1.13	0.84	-1.5
Nonmutated_Fast_12	1	1.95	1.51495e-10	0.0312187	0.00455786	0.00202055	0.00278225	0.0018339	0.0250985	3.93355e-10	0.040435	0.005232	0.0056015	0.0031565	0.00264315	0.029837	1.9115e-09	0.105335	0.01685	0.01655	0.00748	0.0096045	0.07772	4.875e-10	0.01375	0.003425	-0.015025	-0.021215	0.004775	0.016025	-1.575e-10	-0.01045	0.002025	-0.03053	-0.0304892	-9e-05	0.008075	-2.15e-09	-0.0435	-0.0258	-0.0356	-0.01145	-0.024745	0.0183	10.8486	2.35	-1.47225	4.29983	20.65
Nonmutated_Fast_13	1	2.5	2.83795e-10	0.0593537	0.00776336	0.00703255	0.00453925	0.00352175	0.0449935	8.35855e-10	0.0853025	0.014602	0.0181423	0.0100173	0.00817858	0.0526055	3.6065e-09	0.208335	0.037	0.05335	0.03158	0.0222495	0.12412	8.345e-09	0.2675	0.05375	0.04065	0.0071	0.0334	0.17395	9.45e-09	0.163	0.0524	-0.01025	-0.02928	0.01845	0.12145	2.75e-09	0.0155	-0.0268	0.007	0.0325	-0.02555	0.0356	7.82365	3.95	-0.26225	4.66033	22.1
Nonmutated_Fed_4	1	1	1.097e-10	0.02297	0.003521	0.002154	0.00146	0.00154	0.0173	3.14e-10	0.03038	0.005522	0.00491	0.002043	0.002869	0.01995	1.343e-09	0.0773	0.01331	0.01598	0.00689	0.00908	0.0481	2.14e-09	0.066	0.01231	-0.0002	-0.00994	0.00977	0.0538	2.86e-09	0.0432	0.0253	-0.0338	-0.04061	0.00684	0.0516	-3.87e-09	-0.0634	-0.03319	-0.0462	-0.0233	-0.02292	0.01605	2.48	-1.69	-2.675	0.983	-0.79
Nonmutated_Fed_5	1	0.2	-1.762e-11	-0.00386	-0.000339	-0.001147	-0.000217	-0.0002176	-0.00237	-6.15e-11	-0.00658	-0.001716	-0.002233	-0.001139	-0.0010943	-0.00263	-1.74e-10	-0.0115	-0.00258	-0.00632	-0.00458	-0.001743	-0.00261	-6.9e-10	-0.0278	-0.00566	-0.02215	-0.01875	-0.00341	0	-1.47e-09	-0.0345	-0.00574	-0.03096	-0.02592	-0.00504	0.0022	-4.09e-09	-0.0561	-0.01727	-0.0368	-0.02632	-0.01043	-0.00197	-0.318	-3.78	-3.294	-0.48	4.09
Nonmutated_Fed_6	1	-0.24	4.89e-11	0.01026	0.0017514	0.000913	0.001193	0.0006287	0.00759	9.06e-11	0.00888	0.002099	0.001092	-7.9e-05	0.0011703	0.00569	4.24e-10	0.0247	0.00522	0.00445	0.00076	0.003692	0.01499	1.14e-09	0.0383	0.00868	0.00865	0.00162	0.00703	0.0211	3.9e-09	0.0775	0.02235	0.0256	0.01252	0.01315	0.0295	6.77e-09	0.0851	0.02088	0.0456	0.0348	0.01081	0.01867	4.405	-1.26	-2.611	1.346	-3.14
Nonmutated_Fed_7	1	0.91	-4.76e-12	-0.00106	-4.94e-05	-0.0004834	-0.0001839	5.8e-06	-0.00053	0	0	0	0	0	0	0	1.6e-10	0.00765	0.00026	-0.00121	-0.00106	-0.000145	0.00865	-2.57e-10	-0.0143	-0.00467	-0.02002	-0.01771	-0.00231	0.0103	-1.87e-09	-0.0466	-0.00625	-0.04741	-0.03943	-0.00799	0.007	-7.72e-09	-0.1059	-0.0341	-0.0686	-0.04873	-0.01983	-0.00325	0.061	-3.082	-3.284	0.201	3.02
Nonmutated_Fed_8	1	1.29	-3.686e-11	-0.0074075	-0.000645225	-0.0012311	-0.0004255	-0.0003406	-0.006514	-1.29955e-10	-0.015705	-0.0006393	-0.0041095	-0.0039245	-0.00038305	-0.011187	-1.1335e-09	-0.064135	-0.01073	-0.01893	-0.01494	-0.0044705	-0.04029	-1.632e-09	-0.0683	-0.01897	-0.05395	-0.042538	-0.0114	0.0046	-1.3815e-08	-0.2762	-0.06716	-0.11266	-0.0731385	-0.03952	-0.11695	-1.468e-08	-0.1998	-0.05952	-0.12552	-0.0856	-0.03993	-0.0148	-6.0173	-11.83	-9.6055	-3.18765	-49.84
Nonmutated_Fed_9	1	-0.54	-1.284e-10	-0.02703	-0.0031819	-0.003998	-0.0023348	-0.0014537	-0.01985	-3.466e-10	-0.03562	-0.007502	-0.009973	-0.004942	-0.0050356	-0.01814	-1.135e-09	-0.0678	-0.01276	-0.0207	-0.01222	-0.008482	-0.0344	-3.328e-09	-0.1127	-0.02313	-0.03637	-0.02416	-0.01226	-0.0532	-3.65e-09	-0.0749	-0.01154	-0.04393	-0.03613	-0.0078	-0.0194	-4.41e-09	-0.0624	-0.00246	-0.0615	-0.05403	-0.00744	0.00162	-5.565	-0.51	1.64	-2.151	6.07
Nonmutated_Fed_10	1	0.94	5.436e-11	0.01116	0.0015517	0.000459	0.000972	0.00069219	0.009153	1.786e-10	0.01665	0.000978	0.00316	0.002627	0.000533	0.012513	7.91e-10	0.04415	0.00378	0.0097	0.00681	0.002894	0.0306	8.2e-10	0.0164	-0.00108	-0.0251	-0.02612	0.00104	0.0426	-9.9e-10	-0.0375	0.0026	-0.0735	-0.06732	-0.0062	0.0335	-1.036e-08	-0.1423	-0.0618	-0.0819	-0.0554	-0.02661	0.0015	5.596	-12.07	-14.82	2.7469	6.47
Nonmutated_Fed_11	1	0.31	-4.35e-11	-0.0088	-0.00046	-0.001045	-0.000888	1e-05	-0.00729	1.94e-11	0.0008	-0.000604	-0.00171	-0.000753	-0.00096	0.00312	5.74e-10	0.0333	0.00598	0.00632	0.00134	0.005	0.02103	6.1e-10	0.0201	0.00404	-0.0007	-0.00779	0.00716	0.0167	2e-09	0.0332	0.02018	-0.0204	-0.03108	0.01061	0.0335	-1.54e-09	-0.031	-0.00422	-0.0512	-0.0473	-0.0038	0.02445	1.131	1.88	0.13	1.747	-3.01
Nonmutated_Fed_12	1	-0.33	-5.121e-11	-0.0100775	-0.000591025	-0.0009951	-0.0007567	-0.0002294	-0.009477	0	0	0	0	0	0	0	-2.94e-10	-0.01608	-0.00129	-0.00379	-0.00393	0.00015	-0.01101	-1.66e-10	-0.0012	0.0022	0.00825	0.00533	0.00292	-0.0116	2.13e-09	0.048	0.01263	0.03014	0.01941	0.01075	0.0052	1.17e-09	0.0157	0.00937	0.0016	-0.00599	0.00755	0.00485	-4.3203	-7.36	-6.6455	-1.67965	-56.01
Nonmutated_Fed_13	1	-1.4	-1.1138e-10	-0.022935	-0.0023174	-0.002138	-0.002282	-0.0010576	-0.018484	-3.386e-10	-0.03279	-0.00381	-0.007508	-0.005056	-0.002447	-0.021466	-1.457e-09	-0.08199	-0.01132	-0.01708	-0.01158	-0.0055	-0.05355	-3.232e-09	-0.095	-0.01484	0.0065	0.01338	-0.00685	-0.0867	3e-10	0.0261	0.01	0.0576	0.04563	0.01193	-0.0415	5.13e-09	0.0736	0.04151	0.0335	0.0102	0.02323	-0.00132	-2.786	16.98	16.688	0.294	-14.2
[truncated: 178 more columns]

## Sheet: Table1
ID	Sex	Study	Age	TotalGDF15	H-specificGDF15	HR	SBP	DBP	Weight	FatMass	LeanMass	RMR	Leptin	FFA	Cortisol	Aldosterone	FT4	H202D
1	1	1	21	560.74	428.26	47.67	131	65.33	82.4	11.8	70.6	2180.45	0.57	0.47	11.15	114	0.87	2
2	1	1	19	700.81	167.44	55.67	124.67	67.67	80.08	13.7	66.38	1659.37	0.86	0.43	10.65	90.33	0.8	2
3	1	1	22	502.32		58	117	74	61.57	7.53	54.03	1474.4	4.86	0.48	12.76	86.33	1.41	1
4	1	1	29	510.83	436.77	51.33	112	67.67	80.43	17.97	62.47	1656.78	5.67	0.46	13.35	77	0.85	2
5	1	1	23	552.46	491.97	54	139.33	78	77.83	11.9	65.93	1904.04	1.43	0.5	11.57	45.33	0.66	2
6	1	1	27	583.28	136.62	58.5	112.5	65.5	74.05	12.9	61.15	1682.54	2.43	0.3	11.84	48.67	0.65	2
7	2	1	22	487.14	105.34	61.67	98.67	48.67	65.17	23.07	42.1	1340	13.4	0.06	18.9	53.59	0.99	2
8	2	1	29	484.61	337.18	73.33	101.33	62.67	51.42	16.1	35.32	1260	11.23	0.04	16.57	91.29	1.07	2
9	2	1	20	393.76	143.98	85.5	93	67.5	55.65	14.5	41.15	1295	11.72	0.04	15.65	43.84	1.35	2
10	2	1	20	341.32	493.58	58	112.67	63.33	64.87	20.63	44.23	1570	17.29	0.06	17.93	49.62	0.98	2
11	2	1	22	316.94	377.89	61	107	55	49.35	13.67	35.68	1156.67	12.64	0.05	22.57	80.26	1.23	2
12	2	1	24	567.18		57.67	101.33	61.67	55.78	19.3	36.48	1186.67	15.3	0.07	11.2	50.2	1.43	1
13	2	1	29	704.26		61.33	107	55	54.28	13.3	40.98	1253.33	6.75	0.07	16.33	71.95	1.33	1
14	2	2	31	1067.89		50	87	58	56.35	17.33	39.02	1015	5.71		19.15	75.23	0.9	1
15	2	2	34	1231.42		44	110	58	63	15.01	47.99	1353	2.5	0.32	22	78.41	0.76	1
16	2	2	20	841.11	151.57	58	105	59	54.4	11.94	42.46	1154	3.92	0.4	17.75	99.67	1.1	2
17	2	2	21	876.3	529.92	42	92	54	57.8	14.23	43.57	1191	5.17	0.39	14.1		0.95	2
18	2	2	31	607.43	394.22	49	90	53	49.6	15.42	34.18	1042	4.16	1.01	21.7	98.9	0.7	2
19	2	2	23	907.58	584.2	60	97	51	52.5	10.96	41.54	1123	7.5	0.23	24.3	109.31	0.77	2
20	2	2	26	1322.27		74	87	64	52.6	10.25	42.35	1195	3.17	0.58	24.25	32.02	0.81	1
21	2	2	23	553.84	351.67	59	82	46	55.8	14.78	41.02	1031	2.02	0.8	23.75	86.15	1.16	2
22	2	2	25	520.03	296.47	45	107	78	69.65	18.29	51.36	1288	8	0.71	17.85	49.52	0.84	2
23	2	2	31	1649.1		52	94	48	52.15	12.19	39.96	1143	5.38	0.22	17.2	92.19	0.85	1
24	2	2	28	1019.13	159.39	54	101	63	67.05	16.77	50.28	1315	6.86	0.31	15.2	45.4	1.52	2
25	2	2	27	546.71	385.94	44	90	56	49	12.93	36.07	1046	3.51	0.55	22.35	48.21	1	2
26	2	2	26	529.46	314.64	45	105	64	58.7	9.83	48.87	1441	1.41	0.23	21.5	60.99	1.57	2
27	2	2	23	667.46		42	73	50	45.65	6.64	39.01	1023	1.04	0.29	15.75	161.91	0.58	1
28	2	2	23	782	565.34	47	101	65	58.7	11.48	47.22	1205	5.16	0.33	19.8		0.98	2

## Sheet: SupFig1
ID	Log-Transformed variables Deltas	TotalGDF15deltaLog	HspecificGDF15deltaLog	HDL2-C	S-HDL-FC_%	M-HDL-P	M-HDL-L	M-HDL-PL	EstC	FreeC	TotPG	PC	XS-VLDL-PL_%	Glc	Ace	H202D
1				-0.0172362	0.0118086	0.0863699	0.0844093	0.105728	-0.136347	-0.104343	-0.108509	-0.123644	-0.0748599	-0.0842157	-0.170126	0
2				-0.212758	0.00234881	-0.0318891	-0.0394647	0	-0.0770152	-0.0296484	-0.0899612	-0.0848215	-0.0671999	-0.19203	-0.051045	0
3		13.22		0.0740264	0.00278991	0.0718727	0.0699812	0.0995663	-0.0439903	0.0273422	-0.0467281	-0.0287424	-0.0442638	-0.0713559	0.19603	1
4		6.89	4.96	-0.00190063	0.00995154	-0.0448336	-0.046419	-0.00734036	-0.391437	-0.126384	-0.154219	-0.124718	-0.0439055	-0.256063	0.071882	0
5		5.3	5.58													0
6			7.83	-0.28388	-0.0302705	-0.200164	-0.213209	-0.151268	-0.152242	-0.0657006	-0.198368	-0.19635	-0.0816177	-0.288469	-0.0674955	0
7		-1.8	1.34	-0.284483	-0.0129079	-0.160579	-0.171334	-0.103688	-0.724675	-0.317257	-0.420943	-0.439146	-0.0564814	-0.14583	0.279683	0
8		-1.41	20.92	-0.257805	-0.0203216	-0.143562	-0.154348	-0.0653196	0.810462	0.565603	0.535199	0.536141	-0.108362	-0.357889	-0.651452	0
9																0
10		2.58	-0.56	-0.0115306	0.00572898	0.0944212	0.0941086	0.127267	0.0245121	0.0624621	-0.065353	-0.0737862	-0.0634472	-0.0317918	0.254544	0
11		6.31	6.56	-0.138665	-0.0127075	0.0148916	0.00389504	0.0484909	-0.10158	-0.00877392	-0.100753	-0.130929	-0.0827101	-0.18327	0.156263	0
12		-5.93		-0.182825	-0.0452847	-0.155261	-0.164128	-0.130018	-0.07538	0.0336029	-0.0524786	-0.0813049	0.00907966	-0.323694	0.300421	1
13		-0.6		-0.0971173	-0.0116858	-0.066407	-0.0745363	-0.0529659	-0.123489	-0.0636691	-0.119975	-0.128484	0.00448501	-0.262343	0.109582	1

## Sheet: SupFig2
ID	Log-Transformed variables	DeltaTotalGDF15Log	DeltaHspeGDF15Log	C20:4n6	C18:3n3	Gp	Serum-TG	Glol	XS-VLDL-TG	Alb	H202D
1		0.190754	0.185712	0.168793	0.0987507	0.00415596	0.15096	0.518378	0.0910278	0.0181204	0
2		0.00950863	-0.0135669	0.0340147	0.31098	0.00732231	0.0259491	0.282522	0.0436974	0.00102307	0
3		0.152874									1
4		-0.0237609	0.0232287	0.105493	-0.0434904	-0.0624385	0.00133015	0.0145416	-0.0365642	0	0
5		0.234064	0.042234	0.341335	0.209918	0.0274108	0.0782867	-0.0643321	0.0748204	0.0123067	0
6		-0.0595227	-0.097271	0.199612	-0.154765	0.00851585	0.0367469	-0.00474644	0.0330765	0.00758833	0
7		0.0118912	0.0050267	0.272112	-0.436585	-0.00804272	0.0530338	0.112779	-0.0285311	-0.00890086	0
8		0.134442	0.229635	0.0761509	0.120689	0.0616709	0.243974	1.14577	0.106138	0.0463983	0
9		0.501562	0.212888	0.544674	0.434564	0.0462308	0.149433	0.826412	0.138554	0.0209016	0
10		-0.0191888	0.113433	-0.160046	-0.514882	0.0574795	0.23904	0	0.108894	0.0257001	0
11		0.192356	0.0500683	0.0133132	0.267233	-0.00438685	0.118297	0	-0.0276274	-0.0161429	0
12		0.0188588		0.203242	0.288891	-0.0943111	0.135775	0	0.14228	-0.0467877	1
13		-0.195046		0.138406	-0.427835	-0.154902	0.0178747	0	0.0669468	-0.0871017	1

[truncated: 3 more sheets: SupFig3, SupFig4, SupFig5]
